# Supplementary material for: Interference chromatography: a novel approach to optimizing chromatographic selectivity and separation performance for virus purification
Source: BMC Biotechnol. 2020 Jun 17;20:32. doi: 10.1186/s12896-020-00627-w (PMC7301511; doi:10.1186/s12896-020-00627-w)
Supplement: Supplementary file 2 — Additional file 2. [file 12896_2020_627_MOESM2_ESM.xlsx]

## Sheet: NDV Shelf life
Nov 14.2017		Shelf-life Experiment
		day 0*	Average			day 28	Average
control feed	sampleA	1.77828e+07	1.77828e+07			1.33352e+07	1.48177e+07
	sampleB	1.77828e+07				1.33352e+07
	sampleC	1.77828e+07				1.77828e+07
100mM PO4	sampleA	1.77828e+07	1.77828e+07			1.77828e+07	1.82772e+07
	sampleB	1.77828e+07				1.33352e+07
	sampleC	1.77828e+07				2.37137e+07
100mM EDTA	sampleA	1.77828e+07	1.77828e+07			1.77828e+07	1.63003e+07
	sampleB	1.77828e+07				1.33352e+07
	sampleC	1.77828e+07				1.77828e+07
100mM citrate	sampleA	1.77828e+07	1.77828e+07			3.16228e+07	2.09136e+07
	sampleB	1.77828e+07				1.77828e+07
	sampleC	1.77828e+07				1.33352e+07
		TCID50/mL				TCID50/mL
		*titered prior to addition of buffer
Viruses were stored at 4C, int 2.5% sucrose and 0.45 filtered on day 0.

## Sheet: 25mm SS Device
	25 SS Device
	Weight Before (g)	Weight After (g)	Vol (mL)	Cumulative Vol (mL)	Volumes for plotting (mL)	Volumes for plotting (MV)	Vol to Pool (mL)	Titer (TCID50/mL)	Total TCID50	% of Load
Feed			30.08		0	0		1.53993e+07	4.6321e+08	1
Start of run			0	0	0	0
FT 1	6.74	11.76	5.02	5.02	2.51	25.1	1.0121	4.21697e+06	6.35918e+07	0.137285
FT 2	6.84	11.8	4.96	9.98	7.5	75	1	4.21697e+06
FT 3	6.87	11.97	5.1	15.08	12.53	125.3	1.02823	4.21697e+06
FT 4	6.81	11.87	5.06	20.14	17.61	176.1		4.21697e+06	2.13378e+07	0.0460652
FT 5	6.79	12.05	5.26	25.4	22.77	227.7		7.49894e+06	3.94444e+07	0.0851546
FT 6	6.86	11.54	4.68	30.08	27.74	277.4		10000000	4.68e+07	0.101034
W1	6.8	11.7	4.9	34.98	32.53	325.3		4.21697e+06	2.06631e+07	0.0446086
W2	6.76	12.29	5.53	40.51	37.745	377.45		316228	1.74874e+06	0.00377526
elution start					40.51	405.1
Elution 1	6.84	11.64	4.8	45.31	42.91	429.1		8.65964e+07	4.15663e+08	0.897353
elution end					45.31	453.1

## Sheet: Recon Mini
	Recon Mini
	Weight Before (g)	Weight After (g)	Vol (mL)	Cumulative Vol (mL)	Volumes for plotting (mL)	Volumes for plotting (MV)	Vol to Pool (mL)	Titer (TCID50/mL)	Total TCID50	% of Load
Feed			48.59		0	0		1.53993e+07	7.4825e+08	1
Start of run			0	0	0	0
FT 1	6.78	17.05	10.27	10.27	5.135	6.41875	1	749894	1.54253e+07	0.0206152
FT 2	6.82	17.12	10.3	20.57	15.42	19.275	1.00292	749894
FT 3	6.84	16.9	10.06	30.63	25.6	32		1.33352e+06	1.34152e+07	0.0179288
FT 4	6.8	16.55	9.75	40.38	35.505	44.3812		1.33352e+06	1.30018e+07	0.0173763
FT 5	6.77	14.98	8.21	48.59	44.485	55.6062		1.77828e+06	1.45997e+07	0.0195118
W1	6.82	16.86	10.04	58.63	53.61	67.0125		3.16228e+06	3.17493e+07	0.0424313
W2	6.81	17.02	10.21	68.84	63.735	79.6687		316228	3.22869e+06	0.00431498
Elution start								0
Elution 1	6.84	17.35	10.51	79.35	74.095	92.6187		4.86968e+07	5.11803e+08	0.684
Elution end					79.35	99.1875		0
								MB	0.806178
								Recovery	0.684
								Yield	0.739805
								Yield/MB	0.917669
								Capacity (TCID50/mL)	2.55901e+09

## Sheet: Recon Run1
										Average
	Weight Before (g)	Weight After (g)	Vol (mL)	Cumulative Vol (mL)	Volumes for plotting (mL)	Volumes for plotting (MV)	Vol to Pool (mL)	Titer (PFU/mL)	Titer (PFU/mL)	Titer (PFU/mL)	Total PFU	TCID50/mL	% of Load	Virus loaded	Cumulative	Virus Bound	Virus Bound Cumulative	% Cum
Feed			191.235	0	0	0		51700000	69000000	60350000	11541032250	1.67261e+10	1	0
Start of run
FT 1	13.174	52.892	39.718	39.718	19.859	24.8238	1.34999	5170000	5170000	5170000	2.05342e+08	2.97597e+08	0.0177923	2396981300	2396981300	2191639240	2191639240	0.1899
FT 2	13.323	42.744	29.421	69.139	54.4285	68.0356	1	16400000		16400000	482504400	6.99282e+08	0.0418077	1775557350	4172538650	1293052950	3484692190	0.301939
FT 3	13.224	43.742	30.518	99.657	84.398	105.498	1.03729	2180000		2180000	6.65292e+07	9.64192e+07	0.00576458	1.84176e+09	6014299950	1.77523e+09	5259924250	0.455759
FT 4	13.26	44.394	31.134	130.791	115.224	144.03	1.05822	12300000		12300000	382948200	5.54997e+08	0.0331815	1878936900	7893236850	1495988700	6755912950	0.585382
FT 5	13.232	41.581	28.349	159.14	144.965	181.207	0.963563	5170000		5170000	1.46564e+08	2.12412e+08	0.0126994	1.71086e+09	9604099000	1.5643e+09	8320210770	0.720924
FT 6	13.226	45.321	32.095	191.235	175.188	218.984	1.09089	3880000		3880000	124528600	1.80476e+08	0.0107901	1936933250	11541032250	1812404650	10132615420	0.877964
Sum											1408416830	2.04118e+09	0.122036
W1	13.269	58.147	44.878	236.113	213.674	267.092		5170000		5170000	232019260	3.3626e+08	0.0201039			-232019260	9900596160	0.857861
W2	13.246	58.134	44.888	281.001	258.557	323.196		123000		123000	5521224	8.00177e+06	0.000478399			-5521224	9895074936	0.857382
Sum											237540484	3.44262e+08	0.0205823				9895074936
Elution 1	6.927	12.089	5.162	286.163	283.582	354.477		164000000	164000000	164000000	8.46568e+08	1.22691e+09	0.0733529			-8.46568e+08	9048506936	0.784029
Elution 2	6.9	13.093	6.193	292.356	289.259	361.574		388000000	1230000000	809000000	5010137000	7.26107e+09	0.434115			-5010137000	4038369936	0.349914
Elution 3	6.875	17.145	10.27	302.626	297.491	371.864		51700000	218000000	134850000	1384909500	2.00712e+09	0.119999			-1384909500	2653460436	0.229915
Sum 1-3											7241614500	1.04951e+10	0.627467
Elution 4	7.425	16.736	9.311	311.937	307.281	384.102		16400000		16400000	152700400	2.21305e+08	0.0132311			-152700400	2500760036	0.216684
Elution 5	6.88	19.628	12.748	324.685	318.311	397.889	1	38800000		38800000	4.94622e+08	7.16844e+08	0.0428577			-4.94622e+08	2006137636	0.173827
Elution end											647322800	9.38149e+08	0.0560888

## Sheet: Recon Run2
	Recon
	Weight Before (g)	Weight After (g)	Vol (mL)	Cumulative Vol (mL)	Volumes for plotting (mL)	Volumes for plotting (MV)	Titer (PFU/mL)	TOTAL PFU	Total TCID50	% of Load	Virus Loaded (PFU)	Virus Bound	Virus Bound Cumulative	% Cum
Feed			191.3	0	0	0	2.01265e+07	3.8502e+09	5580000000	1
Start of run
FT 1	14.35	33.08	18.73	18.73	9.365	11.7062	133352	2.49769e+06	3.61983e+06	0.000648716	3.76969e+08	3.74472e+08	3.74472e+08	0.0972603
FT 2	14.51	32.67	18.16	36.89	27.81	34.7625	388016	7.04636e+06	1.02121e+07	0.00183013	3.65497e+08	3.58451e+08	7.32923e+08	0.19036
FT 3	14.44	33.94	19.5	56.39	46.64	58.3	2180000	42510000	6.16087e+07	0.011041	3.92467e+08	3.49957e+08	1.08288e+09	0.281253
FT 4	14.46	33.52	19.06	75.45	65.92	82.4	388016	7.39558e+06	1.07182e+07	0.00192083	3.83611e+08	3.76216e+08	1.4591e+09	0.378966
FT 5	14.41	34.19	19.78	95.23	85.34	106.675	1.33352e+06	2.63771e+07	3.82276e+07	0.00685083	3.98102e+08	3.71725e+08	1.83082e+09	0.475513
FT 6	14.21	32.82	18.61	113.84	104.535	130.669	749894	1.39555e+07	2.02254e+07	0.00362463	3.74554e+08	3.60599e+08	2.19142e+09	0.56917
FT 7	14.27	29.3	15.03	128.87	121.355	151.694	388016	5.83187e+06	8.45199e+06	0.00151469	3.02501e+08	2.96669e+08	2.48809e+09	0.646223
FT 8	14.34	32.07	17.73	146.6	137.735	172.169	388016	6.87952e+06	9.97031e+06	0.00178679	3.56843e+08	3.49963e+08	2.83805e+09	0.737118
FT 9	14.36	34.35	19.99	166.59	156.595	195.744	2180000	4.35782e+07	6.31568e+07	0.0113184	4.02329e+08	3.58751e+08	3.1968e+09	0.830295
FT 10	14.26	38.97	24.71	191.3	178.945	223.681	2460000	60786600	8.80965e+07	0.0157879	4.97326e+08	4.36539e+08	3.63334e+09	0.943676
Sum							1.05888e+07	2.16858e+08	3.14288e+08	0.0563239
W1	14.36	53.99	39.63	230.93	211.115	263.894	213352	8.45515e+06	1.22538e+07	0.00219603		-8.45515e+06	3.62489e+09	0.94148
W2	14.47	52.85	38.38	269.31	250.12	312.65	26352.1	1.0114e+06	1.46579e+06	0.000262686		-1.0114e+06	3.62388e+09	0.941217
Elution Start					269.31	336.637
Elution 1	14.51	19.25	4.74	274.05	271.68	339.6	2.37137e+07	1.12403e+08	1.62903e+08	0.0291941		-1.12403e+08	3.51147e+09	0.912023
Elution 2	14.26	19.57	5.31	279.36	276.705	345.881	100900000	5.35779e+08	7.76491e+08	0.139156		-5.35779e+08	2.97569e+09	0.772867
Elution 3	14.5	24.66	10.16	289.52	284.44	355.55	1.77958e+08	1.80805e+09	2.62037e+09	0.4696		-1.80805e+09	1.16764e+09	0.303267
Sum							3.02572e+08	2.45623e+09	3.55976e+09	0.63795
Elution 4	14.23	24.67	10.44	299.96	294.74	368.425	1.39e+07	1.45116e+08	2.10313e+08	0.0376905		-1.45116e+08	1.02252e+09	0.265577
Elution 5	14.43	24.79	10.36	310.32	305.14	381.425	2100000	21756000	3.15304e+07	0.00565062		-21756000	1.00077e+09	0.259926
Elution end					310.32	387.9		1.66872e+08	2.41843e+08	0.0433411

## Sheet: Recon Run3
	Weight Before (g)	Weight After (g)	Vol (mL)	Cumulative Vol (mL)	Volumes for plotting (mL)	Volumes for plotting (MV)	Titer (PFU/mL)	Total PFU	Total TCID50	% of Load	Virus loaded	Virus Bound	Virus Bound Cumulative	% Cum
Feed			203.69				16400000	3340516000	4.84133e+09	1	0
Start of Run
FT 1	13.15	59.75	46.6	46.6	23.3	29.125	690000	32154000	46600000	0.00962546	764240000	732086000	732086000	0.219154
FT 2	13.31	60.74	47.43	94.03	70.315	87.8937	5170000	245213100	3.55381e+08	0.0734058	777852000	532638900	1264724900	0.378602
FT 3	13.26	62.62	49.36	143.39	118.71	148.387	1.22701e+06	6.05654e+07	8.77759e+07	0.0181305	809504000	7.48939e+08	2.01366e+09	0.6028
FT 4	13.22	65.08	51.86	195.25	169.32	211.65	5170000	268116200	3.88574e+08	0.0802619	850504000	582387800	2.59605e+09	0.777141
FT 5	6.89	15.33	8.44	203.69	199.47	249.337	2.90971e+06	2.45579e+07	3.55912e+07	0.00735153	1.38416e+08	1.13858e+08	2.70991e+09	0.811225
Sum			203.69					6.30607e+08	9.13923e+08	0.188775
W1	13.15	62.97	49.82	253.51	228.6	285.75	2.87971e+06	1.43467e+08	2.07923e+08	0.0429475		-1.43467e+08	2.56644e+09	0.768277
W2	13.2	63.32	50.12	303.63	278.57	348.212	16362.5	820087	1.18853e+06	0.000245497		-820087	2.56562e+09	0.768032
Elution Start								1.44287e+08	2.09112e+08	0.043193
Elution 1	6.87	11.66	4.79	308.42	306.025	382.531	176460000	845243400	1.22499e+09	0.253028		-845243400	1.72038e+09	0.515004
Elution 2	6.82	12.24	5.42	313.84	311.13	388.912	291000000	1577220000	2.28583e+09	0.472149		-1577220000	1.43159e+08	0.0428554
Elution 3	6.9	17.51	10.61	324.45	319.145	398.931	52700000	7.09809e+07	1.02871e+08	0.0212485		-7.09809e+07	7.21781e+07	0.0216069
Sum								2493444300	3.61369e+09	0.746425		-2493444300
Elution 4	6.83	17.7	10.87	335.32	329.885	412.356	6690000	72720300	1.05392e+08	0.0217692		-72720300	-542203	-0.000162311
Elution 5	6.88	17.44	10.56	345.88	340.6	425.75	1000000	1.056e+07	1.53043e+07	0.00316119		-1.056e+07	-1.11022e+07	-0.0033235
Elution end								83280300	1.20696e+08	0.0249304
